# Supplementary material for: A new species of Tychobythinus Ganglbauer, 1896 (Coleoptera: Staphylinidae: Pselaphinae) from Turkey
Source: Biodivers Data J. 2013 Sep 16;(1):e963. doi: 10.3897/BDJ.1.e963 (PMC3964698; doi:10.3897/BDJ.1.e963)
Supplement: XML Treatment for Tychobythinus oculatus [file BDJ.1.e963-treatment1.xml]

<!DOCTYPE tp:taxon-treatment
  PUBLIC "-//TaxonX//DTD Taxonomic Treatment Publishing DTD v0 20100105//EN" "tax-treatment-NSO.dtd">
<tp:taxon-treatment xmlns:tp="http://www.plazi.org/taxpub"><tp:treatment-meta><mixed-citation publication-type="journal"><person-group><name><surname>Bekchiev</surname><given-names>Rostislav</given-names></name></person-group><article-title>A new species of <italic><tp:taxon-name><tp:taxon-name-part taxon-name-part-type="genus">Tychobythinus</tp:taxon-name-part></tp:taxon-name></italic> Ganglbauer, 1896 (<tp:taxon-name><tp:taxon-name-part taxon-name-part-type="ordo">Coleoptera</tp:taxon-name-part></tp:taxon-name>: <tp:taxon-name><tp:taxon-name-part taxon-name-part-type="familia">Staphylinidae</tp:taxon-name-part></tp:taxon-name>: <tp:taxon-name><tp:taxon-name-part taxon-name-part-type="subfamilia">Pselaphinae</tp:taxon-name-part></tp:taxon-name>) from Turkey</article-title><source>Biodivers Data J</source><day>16</day><month>9</month><year>2013</year><volume>2013</volume><issue>1</issue><pub-id pub-id-type="doi">10.3897/BDJ.1.e963</pub-id></mixed-citation></tp:treatment-meta><tp:nomenclature><tp:taxon-name>
              <tp:taxon-name-part taxon-name-part-type="genus">Tychobythinus</tp:taxon-name-part>
              <tp:taxon-name-part taxon-name-part-type="species">oculatus</tp:taxon-name-part>
              <object-id xmlns:xlink="http://www.w3.org/1999/xlink" xlink:type="simple" object-id-type="ZooBank">urn:lsid:zoobank.org:act:9A79187E-FC75-4CB7-B634-ABBD4B471D2A</object-id>
          </tp:taxon-name><tp:taxon-authority>Bekchiev</tp:taxon-authority><tp:taxon-status xmlns:xlink="http://www.w3.org/1999/xlink" xlink:type="simple">sp. n.</tp:taxon-status></tp:nomenclature><tp:treatment-sec sec-type="materials"><title>Materials</title><list list-type="alpha-lower" list-content="occurrences"><list-item><p><bold>Type status:</bold> <named-content xmlns:xlink="http://www.w3.org/1999/xlink" content-type="dwc:typeStatus" xlink:type="simple">Holotype</named-content>. <bold>Occurrence:</bold> recordedBy: <named-content xmlns:xlink="http://www.w3.org/1999/xlink" content-type="dwc:recordedBy" xlink:type="simple">P. Wunderie, V. Assing</named-content>; individualCount: <named-content xmlns:xlink="http://www.w3.org/1999/xlink" content-type="dwc:individualCount" xlink:type="simple">1</named-content>; sex: <named-content xmlns:xlink="http://www.w3.org/1999/xlink" content-type="dwc:sex" xlink:type="simple">male</named-content>; <bold>Location:</bold> country: <named-content xmlns:xlink="http://www.w3.org/1999/xlink" content-type="dwc:country" xlink:type="simple">Turkey</named-content>; verbatimLocality: <named-content xmlns:xlink="http://www.w3.org/1999/xlink" content-type="dwc:verbatimLocality" xlink:type="simple">Mugla, SE Köyceğiz</named-content>; verbatimElevation: <named-content xmlns:xlink="http://www.w3.org/1999/xlink" content-type="dwc:verbatimElevation" xlink:type="simple">10 m</named-content>; locationRemarks: <named-content xmlns:xlink="http://www.w3.org/1999/xlink" content-type="dwc:locationRemarks" xlink:type="simple">flood-plain wood</named-content>; verbatimLatitude: <named-content xmlns:xlink="http://www.w3.org/1999/xlink" content-type="dwc:verbatimLatitude" xlink:type="simple">36°56'50"N</named-content>; verbatimLongitude: <named-content xmlns:xlink="http://www.w3.org/1999/xlink" content-type="dwc:verbatimLongitude" xlink:type="simple">28°43'56"E</named-content>; <bold>Event:</bold> eventDate: <named-content xmlns:xlink="http://www.w3.org/1999/xlink" content-type="dwc:eventDate" xlink:type="simple">28.03.2002</named-content>; <bold>Record Level:</bold> institutionCode: <named-content xmlns:xlink="http://www.w3.org/1999/xlink" content-type="dwc:institutionCode" xlink:type="simple">MNHB</named-content></p></list-item><list-item><p><bold>Type status:</bold> <named-content xmlns:xlink="http://www.w3.org/1999/xlink" content-type="dwc:typeStatus" xlink:type="simple">Paratype</named-content>. <bold>Occurrence:</bold> recordedBy: <named-content xmlns:xlink="http://www.w3.org/1999/xlink" content-type="dwc:recordedBy" xlink:type="simple">P. Wunderie, V. Assing</named-content>; individualCount: <named-content xmlns:xlink="http://www.w3.org/1999/xlink" content-type="dwc:individualCount" xlink:type="simple">3</named-content>; sex: <named-content xmlns:xlink="http://www.w3.org/1999/xlink" content-type="dwc:sex" xlink:type="simple">2 males, 1 female</named-content>; <bold>Location:</bold> country: <named-content xmlns:xlink="http://www.w3.org/1999/xlink" content-type="dwc:country" xlink:type="simple">Turkey</named-content>; verbatimLocality: <named-content xmlns:xlink="http://www.w3.org/1999/xlink" content-type="dwc:verbatimLocality" xlink:type="simple">Mugla, SE Köyceğiz</named-content>; verbatimElevation: <named-content xmlns:xlink="http://www.w3.org/1999/xlink" content-type="dwc:verbatimElevation" xlink:type="simple">10 m</named-content>; verbatimLatitude: <named-content xmlns:xlink="http://www.w3.org/1999/xlink" content-type="dwc:verbatimLatitude" xlink:type="simple">36°56'50"N</named-content>; verbatimLongitude: <named-content xmlns:xlink="http://www.w3.org/1999/xlink" content-type="dwc:verbatimLongitude" xlink:type="simple">28°43'56"E</named-content>; <bold>Event:</bold> eventDate: <named-content xmlns:xlink="http://www.w3.org/1999/xlink" content-type="dwc:eventDate" xlink:type="simple">28.03.2002</named-content>; <bold>Record Level:</bold> institutionCode: <named-content xmlns:xlink="http://www.w3.org/1999/xlink" content-type="dwc:institutionCode" xlink:type="simple">MNHB</named-content></p></list-item><list-item><p><bold>Type status:</bold> <named-content xmlns:xlink="http://www.w3.org/1999/xlink" content-type="dwc:typeStatus" xlink:type="simple">Paratype</named-content>. <bold>Occurrence:</bold> recordedBy: <named-content xmlns:xlink="http://www.w3.org/1999/xlink" content-type="dwc:recordedBy" xlink:type="simple">P. Wunderie, V. Assing</named-content>; individualCount: <named-content xmlns:xlink="http://www.w3.org/1999/xlink" content-type="dwc:individualCount" xlink:type="simple">2</named-content>; sex: <named-content xmlns:xlink="http://www.w3.org/1999/xlink" content-type="dwc:sex" xlink:type="simple">males</named-content>; <bold>Location:</bold> country: <named-content xmlns:xlink="http://www.w3.org/1999/xlink" content-type="dwc:country" xlink:type="simple">Turkey</named-content>; verbatimLocality: <named-content xmlns:xlink="http://www.w3.org/1999/xlink" content-type="dwc:verbatimLocality" xlink:type="simple">Mugla, SE Köyceğiz</named-content>; verbatimElevation: <named-content xmlns:xlink="http://www.w3.org/1999/xlink" content-type="dwc:verbatimElevation" xlink:type="simple">10 m</named-content>; verbatimLatitude: <named-content xmlns:xlink="http://www.w3.org/1999/xlink" content-type="dwc:verbatimLatitude" xlink:type="simple">36°56'50"N</named-content>; verbatimLongitude: <named-content xmlns:xlink="http://www.w3.org/1999/xlink" content-type="dwc:verbatimLongitude" xlink:type="simple">28°43'56"E</named-content>; <bold>Event:</bold> eventDate: <named-content xmlns:xlink="http://www.w3.org/1999/xlink" content-type="dwc:eventDate" xlink:type="simple">28.03.2002</named-content>; <bold>Record Level:</bold> institutionCode: <named-content xmlns:xlink="http://www.w3.org/1999/xlink" content-type="dwc:institutionCode" xlink:type="simple">NMNHS</named-content></p></list-item><list-item><p><bold>Type status:</bold> <named-content xmlns:xlink="http://www.w3.org/1999/xlink" content-type="dwc:typeStatus" xlink:type="simple">Paratype</named-content>. <bold>Occurrence:</bold> recordedBy: <named-content xmlns:xlink="http://www.w3.org/1999/xlink" content-type="dwc:recordedBy" xlink:type="simple">P. Wunderie, V. Assing</named-content>; individualCount: <named-content xmlns:xlink="http://www.w3.org/1999/xlink" content-type="dwc:individualCount" xlink:type="simple">7</named-content>; sex: <named-content xmlns:xlink="http://www.w3.org/1999/xlink" content-type="dwc:sex" xlink:type="simple">2 males, 5 females</named-content>; <bold>Location:</bold> country: <named-content xmlns:xlink="http://www.w3.org/1999/xlink" content-type="dwc:country" xlink:type="simple">Turkey</named-content>; verbatimLocality: <named-content xmlns:xlink="http://www.w3.org/1999/xlink" content-type="dwc:verbatimLocality" xlink:type="simple">Mugla, SE Köyceğiz</named-content>; verbatimElevation: <named-content xmlns:xlink="http://www.w3.org/1999/xlink" content-type="dwc:verbatimElevation" xlink:type="simple">10 m</named-content>; verbatimLatitude: <named-content xmlns:xlink="http://www.w3.org/1999/xlink" content-type="dwc:verbatimLatitude" xlink:type="simple">36°56'50"N</named-content>; verbatimLongitude: <named-content xmlns:xlink="http://www.w3.org/1999/xlink" content-type="dwc:verbatimLongitude" xlink:type="simple">28°43'56"E</named-content>; <bold>Event:</bold> eventDate: <named-content xmlns:xlink="http://www.w3.org/1999/xlink" content-type="dwc:eventDate" xlink:type="simple">28.03.2002</named-content>; <bold>Record Level:</bold> institutionCode: <named-content xmlns:xlink="http://www.w3.org/1999/xlink" content-type="dwc:institutionCode" xlink:type="simple">PCVB</named-content></p></list-item></list></tp:treatment-sec><tp:treatment-sec sec-type="Description"><title>Description</title><p>Male: Body dark brown (Fig. <xref ref-type="fig" rid="F288819">1</xref><xref ref-type="fig" rid="F288824">a</xref>); pubescent with short, golden semierect setae and some long, erect setae. Length 1.10-1.19 mm. Head (Fig. <xref ref-type="fig" rid="F288819">1</xref><xref ref-type="fig" rid="F288825">b</xref>) wider than long (0.25/0.20 mm), covered with dense, semierect setae. Frontal rostrum distinctly wider than long (0.13/0.07 mm); antennal tubercles well-developed, median depression shallow. Vertex convex, with distinct median ridge. Ventral side of the head with narrow and deep depression in gular region, the depression distinctly longer than wide, shining; anterior border of depression carinate, with two obtuse teeth; posterior border simple, with one thick and long seta. Eyes well developed, each composed of 10-12 ommatidia. Maxillary palpi long (Fig. <xref ref-type="fig" rid="F288819">1</xref><xref ref-type="fig" rid="F288825">b</xref>), almost as long as antennae, palpomeres II–III granular, palpomeres IV with dense, short and recumbent setae. Antennae (Fig. <xref ref-type="fig" rid="F288819">1</xref><xref ref-type="fig" rid="F288825">b</xref>) short – 0.43-0.44 mm; scapes longer than wide (0.09-0.1/0.04-0.05 mm), with a small tubercule in anteromesal part; pedicel globular (0.034/0.034 mm); antennomeres III slightly longer than wide (0.025/0.022); antennomeres IV – VIII about same length (0.017/0.025 mm each); antenommeres IX wider than long (0.043/0.017 mm); antenommeres X wider than long (0.067/0.017 mm); XI longer than wide (0.12/0.068 mm). Pronotum convex (0.27/0.30 mm), widest part before middle, covered with dense, long, sеmierected setation; disk shiny; lateral antebasal foveae well-defined, connected by well-defined antebasal sulcus. Elytra wider than long (0.510/0.425 mm) each with two basal foveae, sutural stria well-defined through whole length of elytron; covered with long, golden and semierect setae, with deep and irregular punctation. Abdomen slightly narrower than elytra, covered with a long, semierect setae, first two visible tergites of same length. Legs long and slender, protibia simple, metatibia with strong spur in apical inner part.</p><p>Aedeagus as in Fig. <xref ref-type="fig" rid="F288826">2</xref>, length – 0.20-0.22 mm.</p><p>Sexual dimorphism: The female is with a simple scapes, gular region of the head is without modifications, metatibia is simple.</p></tp:treatment-sec><tp:treatment-sec sec-type="Diagnosis"><title>Diagnosis</title><p><italic><tp:taxon-name><tp:taxon-name-part taxon-name-part-type="genus">Tychobythinus</tp:taxon-name-part> <tp:taxon-name-part taxon-name-part-type="species">oculatus</tp:taxon-name-part></tp:taxon-name></italic> sp. n. is morphologically closely related to <italic><tp:taxon-name><tp:taxon-name-part taxon-name-part-type="genus">Tychobythinus</tp:taxon-name-part> <tp:taxon-name-part taxon-name-part-type="species">abnormipes</tp:taxon-name-part></tp:taxon-name></italic> Reitter, 1910, and <italic><tp:taxon-name><tp:taxon-name-part taxon-name-part-type="genus">Tychobythinus</tp:taxon-name-part> <tp:taxon-name-part taxon-name-part-type="species">pauper</tp:taxon-name-part></tp:taxon-name></italic> Kiesenwetter, 1858, both from Greece, they share similar shape of the scape (longer than wide, with a small tubercule). The new species clearly differs from <italic><tp:taxon-name><tp:taxon-name-part taxon-name-part-type="genus">Tychobythinus</tp:taxon-name-part> <tp:taxon-name-part taxon-name-part-type="species">abnormipes</tp:taxon-name-part></tp:taxon-name></italic>, and <italic><tp:taxon-name><tp:taxon-name-part taxon-name-part-type="genus">Tychobythinus</tp:taxon-name-part> <tp:taxon-name-part taxon-name-part-type="species">pauper</tp:taxon-name-part></tp:taxon-name></italic> by the very simplified internal armature of the aedeagus (in <italic><tp:taxon-name><tp:taxon-name-part taxon-name-part-type="genus">Tychobythinus</tp:taxon-name-part> <tp:taxon-name-part taxon-name-part-type="species">abnormipes</tp:taxon-name-part></tp:taxon-name></italic> and <italic><tp:taxon-name><tp:taxon-name-part taxon-name-part-type="genus">Tychobythinus</tp:taxon-name-part> <tp:taxon-name-part taxon-name-part-type="species">pauper</tp:taxon-name-part></tp:taxon-name></italic> the aedeagus has a long and crossed internal aphophyses), and by the shape of the gular depression (simplified and narrow in <italic><tp:taxon-name><tp:taxon-name-part taxon-name-part-type="genus">Tychobythinus</tp:taxon-name-part> <tp:taxon-name-part taxon-name-part-type="species">oculatus</tp:taxon-name-part></tp:taxon-name></italic>; wide and triangular in <italic><tp:taxon-name><tp:taxon-name-part taxon-name-part-type="genus">Tychobythinus</tp:taxon-name-part> <tp:taxon-name-part taxon-name-part-type="species">abnormipes</tp:taxon-name-part></tp:taxon-name></italic>; strongly modified in <italic><tp:taxon-name><tp:taxon-name-part taxon-name-part-type="genus">Tychobythinus</tp:taxon-name-part> <tp:taxon-name-part taxon-name-part-type="species">pauper</tp:taxon-name-part></tp:taxon-name></italic>). <italic><tp:taxon-name><tp:taxon-name-part taxon-name-part-type="genus">Tychobythinus</tp:taxon-name-part> <tp:taxon-name-part taxon-name-part-type="species">oculatus</tp:taxon-name-part></tp:taxon-name></italic> sp.n. can be readily distinguished from <italic><tp:taxon-name><tp:taxon-name-part taxon-name-part-type="genus">Tychobythinus</tp:taxon-name-part> <tp:taxon-name-part taxon-name-part-type="species">vignai</tp:taxon-name-part></tp:taxon-name></italic>, the only other currently known species from Turkey, by the presence of eyes (related to its way of life) and by the specific shapes of the antennae, gular region and aedeagus.</p></tp:treatment-sec><tp:treatment-sec sec-type="Etymology"><title>Etymology</title><p>Ocultus means ‘having eyes’, to distinguish it from the only other hitherto known species of <italic><tp:taxon-name><tp:taxon-name-part taxon-name-part-type="genus">Tychobythinus</tp:taxon-name-part></tp:taxon-name></italic> from Turkey (<italic><tp:taxon-name><tp:taxon-name-part taxon-name-part-type="genus">Tychobythinus</tp:taxon-name-part> <tp:taxon-name-part taxon-name-part-type="species">vignai</tp:taxon-name-part></tp:taxon-name></italic> Besuchet, 1987) which is eyeless.</p></tp:treatment-sec><tp:treatment-sec sec-type="Distribution"><title>Distribution</title><p>Turkey.</p></tp:treatment-sec><tp:treatment-sec><!--Section generated to contain objects referenced in tp:taxon-treatment.--><fig-group id="F288819" position="float" orientation="portrait"><caption><p><italic><tp:taxon-name><tp:taxon-name-part taxon-name-part-type="genus">Tychobythinus</tp:taxon-name-part> <tp:taxon-name-part taxon-name-part-type="species">oculatus</tp:taxon-name-part></tp:taxon-name></italic> sp. n.</p></caption><fig id="F288824" position="float" orientation="portrait"><label>Figure 1a.</label><caption><p>habitus, scale: 0.6 mm</p></caption><graphic xmlns:xlink="http://www.w3.org/1999/xlink" xlink:href="biodiversity_data_journal-1-e963-g001_a.jpg" position="float" orientation="portrait" xlink:type="simple"/></fig><fig id="F288825" position="float" orientation="portrait"><label>Figure 1b.</label><caption><p>head, scale: 0.3 mm</p></caption><graphic xmlns:xlink="http://www.w3.org/1999/xlink" xlink:href="biodiversity_data_journal-1-e963-g001_b.jpg" position="float" orientation="portrait" xlink:type="simple"/></fig></fig-group><fig id="F288824" position="float" orientation="portrait"><label>Figure 1a.</label><caption><p>habitus, scale: 0.6 mm</p></caption><graphic xmlns:xlink="http://www.w3.org/1999/xlink" xlink:href="biodiversity_data_journal-1-e963-g001_a.jpg" position="float" orientation="portrait" xlink:type="simple"/></fig><fig id="F288825" position="float" orientation="portrait"><label>Figure 1b.</label><caption><p>head, scale: 0.3 mm</p></caption><graphic xmlns:xlink="http://www.w3.org/1999/xlink" xlink:href="biodiversity_data_journal-1-e963-g001_b.jpg" position="float" orientation="portrait" xlink:type="simple"/></fig><fig id="F288826" position="float" orientation="portrait"><label>Figure 2.</label><caption><p><italic><tp:taxon-name><tp:taxon-name-part taxon-name-part-type="genus">Tychobythinus</tp:taxon-name-part> <tp:taxon-name-part taxon-name-part-type="species">oculatus</tp:taxon-name-part></tp:taxon-name></italic> sp.n., aedeagus - dorsal and lateral view (scale: 0.1 mm).</p></caption><graphic xmlns:xlink="http://www.w3.org/1999/xlink" xlink:href="biodiversity_data_journal-1-e963-g002.jpg" position="float" orientation="portrait" xlink:type="simple"/></fig></tp:treatment-sec></tp:taxon-treatment>
